# Supplementary material for: Hemodynamic changes in supra-aortic trunks after transcatheter aortic valve implantation at duplex ultrasound examination
Source: Eur Heart J Imaging Methods Pract. 2025 Dec 3;3(4):qyaf151. doi: 10.1093/ehjimp/qyaf151 (PMC12683244; doi:10.1093/ehjimp/qyaf151)
Supplement: qyaf151_Supplementary_Data [file qyaf151_supplementary_data.zip]

Archive with 1 entries (1 files):
- Flow Chart.tif
